# Supplementary material for: A randomized controlled trial on the effects of oxymetazoline nasal spray after dacryocystorhinostomy among adult patients
Source: BMC Res Notes. 2020 May 1;13:236. doi: 10.1186/s13104-020-05076-4 (PMC7195701; doi:10.1186/s13104-020-05076-4)
Supplement: Supplementary file 2 — Additional file 2. Tabulated Data Set. [file 13104_2020_5076_MOESM2_ESM.xlsx]

## Sheet: Sheet1
Patient	Group	Age	Comorbids	Congestion	Pain	Epistaxis	Patency D2	Tubes in place D2	Presence of Granuloma D2	Presence of Bleeding D2	Patency D16	Tubes in place D16	Presence of Granuloma D16	Presence of Bleeding D16	Remarks
1	1	60-70	HTN, Dyslipidemia	No	No	No	Yes	Yes	None	None	Yes	Yes	None	None	Failed DCR: Infection 3 months post-surgery
2	1	70-80	HTN, DM, Dyslipidemia	No	No	Yes	Yes	Yes	None	None	Yes	Yes	None	None	Patent after 6 months
3	1	20-30	None	Yes	No	No	Yes	Yes	None	None	Yes	Yes	None	None	Patent after 6 months
4	1	40-50	None	No	No	No	Yes	Yes	None	None	Yes	Yes	None	None	Patent after 6 months
5	1	30-40	HTN, DM, Dyslipidemia	No	No	No	Yes	Yes	None	None	Yes	Yes	None	None	Patent after 6 months
6	1	60-70	HTN	No	No	No	Yes	Yes	None	None	Yes	Yes	None	None	Patent after 6 months
7	1	60-70	None	No	No	No	Yes	Yes	None	None	Yes	Yes	None	None	Patent after 6 months
15	1	50-60	None	Yes	Yes	Yes	No	No	Present	Present	No	No	Present	Present	Dropped Out: scheduling problem
8	2	60-70	HTN	No	No	Yes	Yes	Yes	None	None	Yes	Yes	None	None	Patent after 6 months
9	2	70-80	None	No	No	No	Yes	Yes	None	None	Yes	Yes	None	None	Patent after 6 months
10	2	60-70	None	No	No	No	Yes	Yes	None	None	Yes	Yes	None	None	Patent after 6 months
11	2	70-80	HTN	No	No	No	Yes	Yes	None	None	Yes	Yes	None	None	Patent after 6 months
12	2	30-40	None	No	No	Yes	Yes	Yes	None	None	Yes	Yes	None	None	Failed DCR: Infection month post-surgery
13	2	60-70	HTN, DM	Yes	No	No	Yes	Yes	None	None	Yes	Yes	None	None	Patent after 6 months
14	2	40-50	IFG	Yes	No	Yes	Yes	Yes	None	None	Yes	Yes	None	None	Patent after 6 months
16	2	70-80	HTN, DM, Dyslipidemia	Yes	Yes	Yes	No	No	Present	Present	No	No	Present	Present	Dropped Out: unable to do scoping
